# Supplementary material for: Comparisons between ethnic groups in hospitalizations for respiratory syncytial virus bronchiolitis in Israel
Source: PLoS One. 2019 Apr 1;14(4):e0214197. doi: 10.1371/journal.pone.0214197 (PMC6443173; doi:10.1371/journal.pone.0214197)
Supplement: S1 Table — (XLSX) [file pone.0214197.s001.xlsx]

## Sheet: Sheet1
Number of patients aged 0-23 months hospitalized for RSV bronchiolitis by year and population group 2008-2011, and the corresponding population size
	Total
year	Number of patients aged 0-23 months hospitalized for RSV bronchiolitis	Population size children aged 0-23 months
2008	35	12924
2009	52	13320
2010	156	13608
2011	62	13932
Total	309*	53784
*For 4 patients date of admission was missing
	Jews
year	Number of patients aged 0-23 months hospitalized for RSV bronchiolitis	Population size children aged 0-23 months
2008	24	5724
2009	22	5976
2010	78	6300
2011	40	6588
Total	166*	24588
*For 2 patients date of admission was missing
	Arab
year	Number of patients aged 0-23 months hospitalized for RSV bronchiolitis	Population size children aged 0-23 months
2008	11	6480
2009	30	6610
2010	78	6610
2011	22	6610
Total	143*	26310
*For 2 patients date of admission was missing
Number of patients aged 0-23 months hospitalized for RSV bronchiolitis by month and population group 2008-2011
Month	Arab	Jews
May	0	0
June	1	0
July	0	0
August	0	0
September	0	0
October	2	3
November	22	16
December	22	33
January	31	63
February	37	40
March	18	8
April	8	1
Total*	143	166
*For 4 patients date of admission was missing
